# Supplementary material for: Preferential Upregulation of AMOT-p80 Is Associated with YAP-Linked Resistance to 5-Fluorouracil and Oxaliplatin in Colorectal Cancer Cells
Source: Biomolecules. 2026 May 22;16(6):767. doi: 10.3390/biom16060767 (PMC13296975; doi:10.3390/biom16060767)
Supplement: Supplementary file 1 [file biomolecules-16-00767-s001.zip]

Archive with 1 entries (1 files):
- biomolecules-4254047-supplementary.pdf
